# Supplementary material for: Monocyte-Derived Macrophage Ferroptosis Amplifies Cholangitis in Primary Biliary Cholangitis via a Calpain/ACSL4 Axis
Source: Biomedicines. 2026 May 27;14(6):1208. doi: 10.3390/biomedicines14061208 (PMC13296124; doi:10.3390/biomedicines14061208)
Supplement: Supplementary file 1 [file biomedicines-14-01208-s001.zip]

Archive with 1 entries (1 files):
- biomedicines-4289295-supplementary.pdf
